# Supplementary material for: Exploring the Anti-Chagas Activity of Zanthoxylum chiloperone’s Seedlings Through Metabolomics and Protein–Ligand Docking
Source: Plants (Basel). 2025 Mar 18;14(6):954. doi: 10.3390/plants14060954 (PMC11946004; doi:10.3390/plants14060954)
Supplement: Supplementary file 1 [file plants-14-00954-s001.zip]

Archive with 1 entries (1 files):
- plants-3487691-supplementary.pdf
